# Supplementary material for: Data on chief financial officer attributes and risk management strategies for Nigerian listed financial institutions
Source: Data Brief. 2019 Oct 4;27:104609. doi: 10.1016/j.dib.2019.104609 (PMC6812063; doi:10.1016/j.dib.2019.104609)
Supplement: Multimedia component 1 [file mmc1.xlsx]

## Sheet: Sheet1
ID	company	year	Toin Q	ROA	Leverage	Firm size	Board Magnitude	Expertise	AuditExp	Education	ConsultExp	Directorship	CFO gender	Retention	RiskReport	CROx	RCommittee	Rboard	Rfrequency	Rlevel	Rmethod	ERMsco	ERMsopH
Access	1	2013	0.949084	0.0198138	0.329542	1835466000	20	1	0	1	0	0	1	1	1	1	1	1	0	0	1	4	1
Access	1	2014	0.92461	0.0204225	0.440375	2104360540	16	1	0	1	0	0	1	1	1	1	1	1	0	0	1	4	1
Access	1	2015	0.903276	0.0254189	0.509023	2591330151	16	1	0	1	0	0	1	1	1	1	1	1	0	1	1	5	1
Access	1	2016	0.915627	0.0205058	0.57547	3483865564	15	1	0	1	0	0	1	1	1	1	1	1	0	1	1	5	1
Access	1	2017	0.902909	0.0151115	0.543517	4102242820	17	1	0	1	0	0	1	1	1	1	1	1	0	1	1	5	1
Abbey	2	2013	0.929232	-0.0374932	0.10946	13565144	11	1	1	0	0	0	0	1	1	1	1	1	0	0	1	4	1
Abbey	2	2014	0.940294	-0.0122298	0.0814685	13344907	9	1	1	0	0	0	0	1	1	1	1	1	0	0	1	4	1
Abbey	2	2015	0.89387	0.00434249	0.0166781	12779316	7	1	1	0	0	0	0	1	1	1	1	1	0	0	1	4	1
Abbey	2	2016	0.904578	-0.0134907	0.00375164	12452774	8	1	1	0	0	0	0	1	1	1	1	1	0	0	1	4	1
Abbey	2	2017	0.920276	-0.0173497	0.00235075	12240823	8	1	1	0	0	0	0	1	1	1	1	1	0	0	1	4	1
Africa Prud	3	2013	0.902759	0.0646627	0.0885328	14141945	5	1	1	0	0	0	1		1	0	0	0	0	0	1	1	0
Africa Prud	3	2014	1.1044	0.0644385	0.0756786	18907427	6	1	1	0	0	0	1	1	1	0	0	0	0	0	1	1	0
Africa Prud	3	2015	1.0082	0.0818409	0.104604	17692101	6	1	1	0	0	0	1	1	1	0	0	0	0	0	1	1	0
Africa Prud	3	2016	1.09566	0.0605862	0.077447	16821860	5	1	1	0	0	0	1	1	1	0	0	0	0	1	1	2	0
Africa Prud	3	2017	0.918869	0.0781807	0.362339	21933507	6	1	1	0	0	0	1	1	1	0	0	0	0	1	1	2	0
Aiico	4	2013	0.881337	-0.0175585	0.00111074	42100835	10	1	0	0	1	0	1	0	1	0	1	1	0	0	1	3	0
Aiico	4	2014	0.924857	0.0382747	0	58338095	7	1	0	0	1	0	1	1	1	0	1	1	0	1	1	4	1
Aiico	4	2015	0.957422	0.0149215	0.108014	80126161	7	1	0	0	1	0	1	1	1	0	1	1	0	1	1	4	1
Aiico	4	2016	0.947817	0.132105	0.176332	77502199	8	1	0	0	1	0	1	1	1	0	1	1	0	1	1	4	1
Aiico	4	2017	0.949609	0.0138863	0.171432	92413127	9	1	0	0	1	0	1	1	1	0	1	1	0	1	1	4	1
AxaMansard	5	2013	1.28883	0.0333405	0.204843	28789782	11	1	0	1	1	0	0	1	1	1	1	1	0	1	1	5	1
AxaMansard	5	2014	1.50935	0.0360963	0.245802	34263778	11	1	0	0	1	0	0	1	1	1	1	1	0	1	1	5	1
AxaMansard	5	2015	1.15883	0.0122916	0.207369	37920073	12	1	0	0	1	0	0	1	1	1	1	1	0	1	1	5	1
AxaMansard	5	2016	1.1201	0.0247259	0.224686	42076526	12	1	0	0	1	0	0	1	1	1	1	1	0	1	1	5	1
AxaMansard	5	2017	1.12866	0.0268911	0.165992	50865177	11	1	1	0	0	0	0	0	1	1	1	1	0	1	1	5	1
Consolidated	6	2013	0.729435	-0.0325078	0	6.16944e+06	9	1	0	0	0	0	1	1	1	1	1	1	0	1	1	5	1
Consolidated	6	2014	0.696624	0.0314528	0	6.13863e+06	8	1	0	0	0	0	1	1	1	1	1	1	0	1	1	5	1
Consolidated	6	2015	0.674255	0.0777142	0	7.02332e+06	8	1	0	0	0	0	1	1	1	1	1	1	0	1	1	5	1
Consolidated	6	2016	0.674463	0.0261994	0	7.44246e+06	11	1	0	0	0	1	1	1	1	1	1	1	0	1	1	5	1
Consolidated	6	2017	0.714546	0.0428027	0	9.49017e+06	11	1	0	0	0	1	1	1	1	1	1	1	0	1	1	5	1
Continental	7	2013	0.842291	0.0671147	0	26125410	9	1	1	1	0	0	1	1	1	1	1	0	0	0	1	3	0
Continental	7	2014	0.821821	0.0303338	0	28207644	9	1	1	1	0	0	1	1	1	1	1	0	0	1	1	4	1
Continental	7	2015	0.82593	0.0722238	0	29668730	11	1	1	1	0	0	1	1	1	1	1	0	0	1	1	4	1
Continental	7	2016	0.764994	0.0774784	0	40251676	10	1	1	1	0	0	1	1	1	1	1	0	0	1	1	4	1
Continental	7	2017	0.770818	0.0572695	0	43134491	9	1	0	0	0	0	1	0	1	1	1	0	0	1	1	4	1
UBA	8	2013	1.00373	0.0176366	0.172123	2642296000	20	1	1	0	1	0	1	1	1	1	1	1	0	1	1	5	1
UBA	8	2014	0.973399	0.0173414	0.300095	2762573000	16	1	1	0	1	0	1	1	1	1	1	1	0	1	1	5	1
UBA	8	2015	0.917252	0.0216717	0.280846	2752622000	16	1	1	0	1	0	1	1	1	1	1	1	0	1	1	5	1
UBA	8	2016	0.917073	0.0206205	0.367131	3504470000	19	1	1	0	1	0	1	1	1	1	1	1	0	1	1	5	1
UBA	8	2017	0.899315	0.0193121	0.486805	4069474000	19	1	1	0	1	0	1	1	1	1	1	1	0	1	1	5	1
Diamond Bank	9	2013	0.966334	0.0187934	0.330015	1518856431	17	0	0	1	1	1	1	1	1	1	1	1	0	1	1	5	1
Diamond Bank	9	2014	0.946984	0.0131834	0.337524	1933123374	16	0	0	1	1	1	1	1	1	1	1	1	0	1	1	5	1
Diamond Bank	9	2015	0.901238	0.0032264	0.397006	1753232280	16	1	0	1	1	0	1	0	1	1	1	1	0	1	1	5	1
Diamond Bank	9	2016	0.902055	0.00170698	0.504154	2049798756	16	1	0	1	1	1	1	1	1	1	1	1	0	1	1	5	1
Diamond Bank	9	2017	0.90516	-0.00525494	0.509338	1714807266	16	1	0	1	0	1	1	1	1	1	1	1	0	1	1	5	1
FCMB	10	2013	0.923857	0.0158021	0.291914	1008280170	10	1	1	1	1	0	1	0	1	1	1	1	0	1	1	5	1
FCMB	10	2014	0.919423	0.0188693	0.382986	1169364784	11	1	1	1	1	0	1	1	1	1	1	1	0	1	1	5	1
FCMB	10	2015	0.876688	0.00410567	0.411821	1159534176	10	1	1	1	1	0	1	1	1	1	1	1	0	1	1	5	1
FCMB	10	2016	0.865715	0.0122264	0.424785	1172778078	10	1	1	0	0	0	1	0	1	1	1	1	0	1	1	5	1
FCMB	10	2017	0.873413	0.00793321	0.366736	1186179155	12	1	1	0	0	0	1	1	1	1	1	1	0	1	1	5	1
Fidelity	11	2013	0.90108	0.00714103	0.300826	1081217000	16	1	0	1	0	0	1	1	1	1	1	1	0	1	1	5	1
Fidelity	11	2014	0.899566	0.0116223	0.404405	1187025000	19	1	0	1	0	0	1	1	1	1	1	1	0	1	1	5	1
Fidelity	11	2015	0.976978	0.0112883	0.676916	1231722000	17	1	0	1	0	0	1	1	1	1	1	1	0	1	1	5	1
Fidelity	11	2016	0.878829	0.00749842	0.461724	1298141000	18	1	0	1	0	0	1	1	1	1	1	1	0	1	1	5	1
Fidelity	11	2017	0.882418	0.0136723	0.511905	1379214000	13	1	0	1	0	0	1	1	1	1	1	1	0	1	1	5	1
First Bank	12	2013	1.03121	0.0182462	0.211179	3871001000	8	1	1	1	1	1	1	1	1	1	1	1	0	1	1	5	1
First Bank	12	2014	0.988132	0.0193407	0.413649	4343737000	11	1	1	1	1	1	1	0	1	1	1	1	0	1	1	5	1
First Bank	12	2015	0.917161	0.00363594	0.306757	4166189000	10	1	1	1	1	0	1	0	1	1	1	1	0	1	1	5	1
First Bank	12	2016	0.906565	0.00258465	0.352239	4736805000	12	1	1	1	1	0	1	1	1	1	1	1	0	1	1	5	1
First Bank	12	2017	0.912577	0.00764074	0.382963	5236537000	11	1	1	1	1	0	1	1	1	1	1	1	0	1	1	5	1
Great Nigeria	13	2013	1.10091	0.0448788	0	682415	9	1	1	0	0	0	1	1	1	1	1	1	0	1	1	5	1
Great Nigeria	13	2014	1.07684	0.0654486	0	663773	9	1	1	0	0	0	1	0	1	1	1	1	0	1	1	5	1
Great Nigeria	13	2015	1.0726	0.0344048	0	715714	13	1	1	0	0	0	1	0	1	1	1	1	0	1	1	5	1
Great Nigeria	13	2016	1.06981	0.0375175	0	722490	10	1	1	0	0	0	1	1	1	1	1	1	0	1	1	5	1
Great Nigeria	13	2017	1.03381	0.0628274	0	786663	8	1	1	0	0	0	1	1	1	1	1	1	0	1	1	5	1
GTB	14	2013	1.21161	0.0428105	0.431933	2102846415	15	1	1	1	0	0	1	0	1	1	1	1	0	1	1	5	1
GTB	14	2014	1.20435	0.0400845	0.414898	2355876526	15	1	1	1	0	0	1	1	1	1	1	1	0	1	1	5	1
GTB	14	2015	1.03192	0.0393873	0.454981	2524593709	16	1	1	1	0	0	1	1	1	1	1	1	0	1	1	5	1
GTB	14	2016	1.09335	0.0424467	0.406537	3116393439	16	1	1	1	0	0	1	1	1	1	1	1	0	1	1	5	1
GTB	14	2017	0.989095	0.0508698	0.333362	3351096659	15	1	1	1	0	0	1	1	1	1	1	1	0	1	1	5	1
Infinity Mortgage	15	2013	1.06517	0.0255026	0.0803464	7.40293e+06	7	0	0	1	1	0	1		1	0					1	1	0
Infinity Mortgage	15	2014	1.05086	0.0341394	0.0706587	7.16864e+06	8	1	1	0	0	0	1	0	1	0	1	1	0	1	1	4	1
Infinity Mortgage	15	2015	1.03968	0.0307232	0.0633268	7.5561e+06	7	1	1	0	0	0	1	1	1	1	1	1	0	1	1	5	1
Infinity Mortgage	15	2016	1.02772	0.0300415	0.106157	8.08406e+06	7	1	1	0	0	0	1	1	1	1	1	1	0	1	1	5	1
Infinity Mortgage	15	2017	1.02071	0.0273783	0.152617	8.13492e+06	8	1	1	0	0	0	1	1	1	1	1	1	0	1	1	5	1
International energy	16	2013	1.03459	0.00133796	0.923926	10142274	13	1	1	1	1	0	1	0	1	0	1	1	0	0	1	3	0
International energy	16	2014	1.30657	-0.259864	1.8739	8330369	11	1	1	1	1	0	1	1	1	1	1	1	0	1	1	5	1
International energy	16	2015	1.43156	-0.10258	2.3809	7482730	13	1	1	1	1	0	1	1	1	1	1	1	0	1	1	5	1
International energy	16	2016	1.67196	-0.409227	2.95444	8957292	4	1	1	1	1	0	1	0	1	1	1	1	0	1	1	5	1
International energy	16	2017														0						0	0
Law Union and Rock	17	2013	0.644851	0.0702662	0	6908473	9	1	0	1	0	0	1	1	1	0	1	1	0	0	1	3	0
Law Union and Rock	17	2014	0.662202	0.017198	0	7293571	9	1	0	0	0	0	1	0	1	0	1	1	0	0	1	3	0
Law Union and Rock	17	2015	0.668819	0.0339544	0	8273420	9	1	0	0	0	0	1	1	1	0	1	1	0	0	1	3	0
Law Union and Rock	17	2016	0.612969	0.0654771	0	8580876	9	1	1	0	0	0	1	0	1	0	1	1	0	0	1	3	0
Law Union and Rock	17	2017	0.5337	0.0907822	0	10031774	11	1	1	0	0	0	1	1	1	0	1	1	0	0	1	3	0
Linkage Assurance	18	2013	0.359136	0.023355	0	17738500	12	1	1	1	0	0	1	1	1	1	1	1	0	1	1	5	1
Linkage Assurance	18	2014	0.355388	0.0180793	0	17976222	11	1	1	1	0	0	1	0	1	1	1	1	0	1	1	5	1
Linkage Assurance	18	2015	0.368467	0.0262795	0	19492236	12	1	1	1	0	0	1	1	1	1	1	1	0	1	1	5	1
Linkage Assurance	18	2016	0.383582	0.026783	0	20332447	13	1	1	1	0	0	1	0	1	1	1	1	0	0	1	4	1
Linkage Assurance	18	2017	0.315569	0.124045	0	23308158	10	1	1	1	0	0	1	0	1	1	1	1	0	0	1	4	1
Mutual Benefits	19	2013	1.04811	0.0397883	0.530823	14448212	15	1	1	1	0	0	1	0	1	0	1	1	0	1	1	4	1
Mutual Benefits	19	2014	0.893113	0.154864	0.391447	14488600	15	1	0	1	0	0	1	0	1	0	1	1	0	1	1	4	1
Mutual Benefits	19	2015	0.870796	0.0413079	0.396433	15798729	11	1	0	1	0	0	1	1	1	0	1	1	0	1	1	4	1
Mutual Benefits	19	2016	0.965575	-0.0838723	0.565379	16579092	13	0	0	1	0	0	1	1	1	0	1	1	0	1	1	4	1
Mutual Benefits	19	2017	0.921645	0.0323324	0.543517	18720412	13	0	0	1	0	0	1	1	1	0	1	1	0	1	1	4	1
Prestige Assurance	20	2013	0.882472	-0.00883725	0.107101	10134493	10	1	0	0	0	0	0	1	1	0	1	1	0	0	1	3	0
Prestige Assurance	20	2014	0.856493	0.00134144	0.0943637	11893946	10	1	0	0	0	0	0	1	1	1	1	1	0	1	1	5	1
Prestige Assurance	20	2015	0.698646	-0.0132144	0.0369897	10367741	7	1	1	0	0	0	1	0	1	1	1	1	0	1	1	5	1
Prestige Assurance	20	2016	0.634345	0.0229104	0.0238747	9689587	9	1	1	0	0	0	1	1	1	1	1	1	0	1	1	5	1
Prestige Assurance	20	2017	0.590431	0.0451648	0.00950872	11775553	8	1	1	0	0	0	1	1	1	1	1	1	0	1	1	5	1
Royal Exchange	21	2013	0.714536	0.0282756	0.00581961	20275151	10	1	1	1	1	0	1	1	1	1	1	1	0	0	1	4	1
Royal Exchange	21	2014	0.767426	0.0112041	0.105878	26028973	10	1	1	1	1	0	1	1	1	1	1	1	0	0	1	4	1
Royal Exchange	21	2015	0.817021	-0.0489707	0.120772	26525242	8	1	1	0	0	0		0	1	1	1	1	0	0	1	4	1
Royal Exchange	21	2016	0.879803	-0.0309455	0.288365	31676729	8	1	1	0	0	0	1	0	1	1	1	1	0	0	1	4	1
Royal Exchange	21	2017	0.909665	-0.0291422	0.238085	33272846	8	1	1	0	0	0	1	1	1	1	1	1	0	0	1	4	1
Stanbic Bank	22	2013	1.04386	0.0272238	0.333092	763046000	11	1	1	0	1	0	1	0	1	1	1	1	0	1	1	5	1
Stanbic Bank	22	2014	1.20976	0.0267442	0.380375	944542000	7	1	1	0	1	0	1	0	1	1	1	1	0	1	1	5	1
Stanbic Bank	22	2015	1.11415	0.0135509	0.354847	1000822000	10	1	0	1	1	0	1	0	1	1	1	1	0	1	1	5	1
Stanbic Bank	22	2016	1.01586	0.0270711	0.40551	1053523000	10	1	0	1	0	0	1	0	1	1	1	1	0	1	1	5	1
Stanbic Bank	22	2017	1.0353	0.0348965	0.287924	1386415000	10	1	0	1	0	0	1	0	1	1	1	1	0	1	1	5	1
Standard Alliance	23	2013	1.1387	-0.100234	0.152212	8788881	7	1	0	1	1	0	1	0	1	1	1	1	0	1	1	5	1
Standard Alliance	23	2014	1.33402	-0.269465	0.181497	7721387	8	1	0	1	1	0	1	0	1	1	1	1	0	1	1	5	1
Standard Alliance	23	2015	1.11875	0.0752908	0.147591	11787369	7	1	1	1	0	0	1	0	1	1	1	1	0	1	1	5	1
Standard Alliance	23	2016	1.13877	-0.103069	0.214514	13017167	7	1	1	1	0	0	1	0	1	1	1	1	0	1	1	5	1
Standard Alliance	23	2017	1.11032	0.00447369	0.20651	13088310	7	1	1	0	0	0	1	0	1	1	1	1	0	1	1	5	1
Sterling Bank	24	2013	0.97746	0.011691	0.405914	707797181	11	0	1	0	1	0	1	1	1	1	1	1	0	1	1	5	1
Sterling Bank	24	2014	0.977217	0.0109212	0.348777	824539426	16	0	1	0	0	1	1	1	1	1	1	1	0	1	1	5	1
Sterling Bank	24	2015	0.943483	0.0128745	0.386815	799451417	15	1	1	0	1	0	0	0	1	1	1	1	0	1	1	5	1
Sterling Bank	24	2016	0.932169	0.00618922	0.545798	834192000	15	1	1	0	1	0	0	1	1	1	1	1	0	1	1	5	1
Sterling Bank	24	2017	0.959041	0.0079472	0.11265	1072201000	15	1	1	0	1	0	0	0	1	1	1	1	0	1	1	5	1
Union Bank	25	2013	0.969231	0.00382815	0.185101	1002050000	17	1	0	0	0	1	0	1	1	1	1	1	0	1	1	5	1
Union Bank	25	2014	0.952082	0.0265338	0.260743	1010976000	18	1	0	0	0	1	0	1	1	1	1	1	0	1	1	5	1
Union Bank	25	2015	0.856208	0.0135311	0.237699	1049731000	19	1	0	0	0	1	0	1	1	1	1	1	0	1	1	5	1
Union Bank	25	2016	0.839912	0.0122864	0.247835	1252682000	17	1	0	0	0	1	0	1	1	1	1	1	0	1	1	5	1
Union Bank	25	2017	0.878505	0.00983552	0.212349	1455540000	19	1	0	0	0	1	0	1	1	1	1	1	0	1	1	5	1
Unity Kapital	26	2013	0.774906	0.0284508	0	10842673	15	1	1	0	1	0	1	0	1	0	1	1	0	0	1	3	0
Unity Kapital	26	2014	0.753883	0.00910625	0	10870884	11	1	1	0	0	0	1	1	1	0	1	1	0	0	1	3	0
Unity Kapital	26	2015	0.821249	0.03103	0	10376426	7	1	1	0	0	0	1	1	1	0	1	1	0	0	1	3	0
Unity Kapital	26	2016	0.761121	0.0254023	0	11246440	11	1	1	1	0	0	1	0	1	0	1	1	0	0	1	3	0
Unity Kapital	26	2017	0.512754	-0.0618142	0	11334642	11	1	1	0	0	0	1	0	1	0	1	1	0	0	1	3	0
Wapic Insurance	27	2013	0.796272	-0.00933136	0	22304046	16	1	1	0	1	0	1	0	1	1	1	1	0	1	1	5	1
Wapic Insurance	27	2014	0.659581	0.0107364	0	22058871	11	1	0	0	0	0	1	0	1	1	1	1	0	1	1	5	1
Wapic Insurance	27	2015	0.650936	0.0547544	0	23694609	9	1	0	0	0	0	1	1	1	1	1	1	0	1	1	5	1
Wapic Insurance	27	2016	0.618757	0.0226246	0	25902053	9	1	0	0	0	0	1	1	1	1	1	1	0	1	1	5	1
Wapic Insurance	27	2017	0.606132	0.0535162	0	28604611	11	1	0	0	0	0	1	1	1	1	1	1	0	1	1	5	1
Wema Bank	28	2013	1.03228	0.00482522	0.581796	330872475	14	1	0	1	0	0	1	0	1	1	1	1	0	0	1	4	1
Wema Bank	28	2014	0.94004	0.00620146	0.571527	382562312	12	1	0	1	0	0	1	1	1	1	1	1	0	0	1	4	1
Wema Bank	28	2015	0.975289	0.00586595	0.53165	396743314	14	1	0	1	0	0	1	1	1	1	1	1	0	0	1	4	1
Wema Bank	28	2016	0.966656	0.00603848	0.398358	424043581	12	1	0	1	0	0	1	1	1	1	1	1	0	0	1	4	1
Wema Bank	28	2017	0.968574	0.00581081	0.442993	388153526	12	1	0	1	0	1	1	1	1	1	1	1	0	0	1	4	1
Zenith Bank	29	2013	0.979123	0.0303258	0.105637	3143133000	12	1	1	0	1	0	1	0	1	1	1	1	0	1	1	5	1
Zenith Bank	29	2014	1.06185	0.0264842	0.26384	3755264000	13	1	1	0	1	0	1	1	1	1	1	1	0	1	1	5	1
Zenith Bank	29	2015	1.04928	0.0263706	0.303396	4006842000	12	1	1	0	1	0	1	1	1	1	1	1	0	1	1	5	1
Zenith Bank	29	2016	0.934902	0.0273538	0.271924	4739825000	13	1	1	0	1	0	1	1	1	1	1	1	0	1	1	5	1
Zenith Bank	29	2017	0.945064	0.0318007	0.302589	5595253000	14	1	1	0	1	0	1	1	1	1	1	1	0	1	1	5	1
NEM Insurance	30	2013	0.930188	0.0383166	0.00209747	9627878	6	1	1	1	0	0	0	1	1	0	1	1	0	1	1	4	1
NEM Insurance	30	2014	0.80881	0.137299	0.000739025	10977313	7	1	1	1	0	0	0	1	1	0	1	1	0	1	1	4	1
NEM Insurance	30	2015	0.783532	0.0567074	0	12087666	7	1	1	1	0	0	0	1	1	0	1	1	0	1	1	4	1
NEM Insurance	30	2016	0.815612	0.12721	0	14531978	7	1	1	1	0	0	0	1	1	0	1	1	0	1	1	4	1
NEM Insurance	30	2017	0.210449	0.158008	0	17564096	7	1	1	1	0	0	0	1	1	0	1	1	0	1	1	4	1
United Capital	31	2013	0.894545	0.0221826	0.388532	79477064	6	1	1	1	0	0	1		1	1	1	1	0	1	1	5	1
United Capital	31	2014	0.904747	0.0193766	0.614683	95287456	6	1	0	1	0	0	1	0	1	1	1	1	0	1	1	5	1
United Capital	31	2015	0.927688	0.0178374	0.647228	144106095	6	1	0	1	0	0	1	1	1	1	1	1	0	1	1	5	1
United Capital	31	2016	1.03387	0.0373602	0.709851	160692959	6	1	0	1	0	0	1	1	1	1	1	1	0	1	1	5	1
United Capital	31	2017	1.02045	0.0319359	0.71181	136595561	6	1	1	0	0	0	0	1	1	1	1	1	0	1	1	5	1
Equity Assurance	32	2013	0.894778	0.0156173	0.514056	9689897	9	1	1	0	0	0	1	1	1	1	1	1	0	1	1	5	1
Equity Assurance	32	2014	1.31586	0.0192915	0.26676	9503340	9	1	1	0	0	0	1	1	1	1	1	1	0	1	1	5	1
Equity Assurance	32	2015	1.08425	-0.0489781	0.244826	11845987	9	1	1	0	0	0	1	1	1	1	1	1	0	1	1	5	1
Equity Assurance	32	2016	1.28716	-0.166203	0.375213	10269880	10	1	1	0	0	0	1	1	1	1	1	1	0	1	1	5	1
Equity Assurance	32	2017	0.894341	0.000499952	0.381997	11347092	11	1	1	0	0	0	1	1	1	1	1	1	0	1	1	5	1
Unity Bank	33	2013	0.944583	-0.0559482	0.65816	403629290	14	1	0	0	0	0	0	1	1	1	1	1	0	1	1	5	1
Unity Bank	33	2014	0.925497	0.0260278	0.373673	413305111	14	1	0	0	0	0	0	1	1	1	1	1	0	1	1	5	1
Unity Bank	33	2015	0.833512	0.0105773	0.459834	443321012	15	1	1	1	1	0	1	0	1	1	1	1	0	1	1	5
Unity Bank	33	2016	0.849112	0.00443247	0.496369	492681647	15	1	1	1	1	0	1	1	1	1	1	1	0	1	1	5	1
Unity Bank	33	2017	2.60351	-0.0953183	-0.498286	156506504	15	1	1	1	1	1	1	1	1	1	1	1	0	1	1	5	1
